# Supplementary material for: Clinical identification and microbiota analysis of Chlamydia psittaci- and Chlamydia abortus- pneumonia by metagenomic next-generation sequencing
Source: Front Cell Infect Microbiol. 2023 Jun 26;13:1157540. doi: 10.3389/fcimb.2023.1157540 (PMC10331293; doi:10.3389/fcimb.2023.1157540)
Supplement: Supplementary file 4 [file Table_1.xlsx]

## Sheet: Sheet1
Supplementary Table 1. Spectrum of responsible pathogens in different Chlamydial infection subgroups
Kingdom	Species	CP							CA		PA
		CP1	CP2	CP3	CP4	CP5	CP6	CP7	CA1	CA2	PA1	PA2	PA3	PA4	PA5	PA6
Bacteria	Chlamydia psittaci	8.78463	9.25503	8.41363	7.33092	10.0098	8.57365	10.421	0	0	15.5426	17.9026	13.6213	14.8568	16.3675	15.1733
	Chlamydia abortus	0	0	0	0	0	0	0	9.86264	7.85175	11.1491	14.0302	10.1434	11.2174	12.5889	8.18488
	Enterococcus faecium	4.39232	0	0	0	0	0	0	5.35755	0	12.1833	0	0	0	0	0
	Haemophilus parainfluenzae	0	0	0	0	0	0	0	12.6305	0	11.4517	0	0	0	0	0
	Klebsiella pneumoniae	4.39232	0	0	0	0	0	0	0	0	0	0	4.9542	0	0	0
	Staphylococcus aureus	0	0	6.14975	0	0	0	0	0	0	0	4.9542	0	0	0	0
	Streptococcus pneumoniae	0	0	0	0	0	0	5.67243	14.0601	0	0	0	0	0	0	0
	Pseudomonas aeruginosa	0	0	0	0	0	0	0	0	0	0	4.9542	0	0	0	0
	Pseudomonas putida	0	0	0	0	0	0	0	0	0	0	12.9803	0	0	0	0
Fungi	Candida glabrata	10.2889	13.8008	0	0	0	0	0	0	0	0	0	0	0	0	0
	Candida albicans	0	0	0	0	0	0	0	9.73302	0	0	0	9.18239	0	0	0
	Candida tropicalis	0	0	0	0	0	18.2716	0	0	0	0	0	0	11.8846	0	0
Virus	Human alphaherpesvirus 1	0	0	0	0	0	7.03342	0	0	0	0	0	0	6.65821	11.7736	0
	Human gammaherpesvirus 4	0	0	6.14975	0	0	7.97154	0	0	6.50779	0	0	0	0	0	0
	Human betaherpesvirus 7	0	0	6.14975	0	0	0	0	0	0	0	0	0	0	0	0
The RPM (reads per million) value of 15 responsible pathogens from each sample was converted to log2(RPKM+1) value. The different groups, species and their taxonomic information were annotated with colors consistent with the circos in the text.
