# Supplementary material for: Clinical identification and microbiota analysis of Chlamydia psittaci- and Chlamydia abortus- pneumonia by metagenomic next-generation sequencing
Source: Front Cell Infect Microbiol. 2023 Jun 26;13:1157540. doi: 10.3389/fcimb.2023.1157540 (PMC10331293; doi:10.3389/fcimb.2023.1157540)
Supplement: Supplementary file 5 [file Table_2.xlsx]

## Sheet: Sheet1
Supplementary Table 2. Relative abundance of responsible pathogens in chlamydial infection subgroups
Name	CP(%)	PA(%)
Chlamydia psittaci	41.022	36.5344
Candida tropicalis	11.9374	5.63183
Chlamydia abortus	0	25.933
Streptococcus pneumoniae	3.70598	0
Candida glabrata	15.7386	0
Haemophilus parainfluenzae	0	5.42672
Pseudomonas putida	0	6.15109
Enterococcus faecium	2.86965	5.77341
Human alphaherpesvirus 1	4.59517	3.15518
Candida albicans	0	4.35134
Human gammaherpesvirus 4	9.22591	0
Staphylococcus aureus	4.01784	2.34769
Human betaherpesvirus 7	4.01784	0
Klebsiella pneumoniae	2.86965	2.34769
Pseudomonas aeruginosa	0	2.34769
