# Supplementary material for: Clinical identification and microbiota analysis of Chlamydia psittaci- and Chlamydia abortus- pneumonia by metagenomic next-generation sequencing
Source: Front Cell Infect Microbiol. 2023 Jun 26;13:1157540. doi: 10.3389/fcimb.2023.1157540 (PMC10331293; doi:10.3389/fcimb.2023.1157540)
Supplement: Supplementary file 6 [file Table_3.xlsx]

## Sheet: Sheet1
Supplementary Table 3. Relative abundance of the top 30 frequent species among different groups
Name	CP (%)	PA (%)	N (%)	O (%)
Abiotrophia defectiva	6.07188	13.0417	6.12534	5.34397
Abiotrophia para-adiacens	4.78291	10.9048	4.04174	5.30057
Achromobacter insuavis	1.5244	3.27165	4.43953	6.97205
Achromobacter insolitus	4.74921	4.51929	5.377	5.01561
Acidaminococcus intestini	3.23307	0	4.01321	6.72473
Acinetobacter calcoaceticus	3.88102	3.94584	4.95544	3.64984
Achromobacter dolens	5.88958	6.09996	3.36578	4.08648
Acinetobacter baumannii	2.65654	2.46301	4.07898	5.9478
Acinetobacter johnsonii	0	2.689	4.05106	5.64732
Achromobacter xylosoxidans	5.87047	7.0334	3.12634	2.54121
Acinetobacter junii	3.4507	1.79592	4.6581	3.7678
Acinetobacter nosocomialis	8.57204	0	4.37561	3.90937
Acinetobacter pittii	1.6346	6.79869	5.14148	2.95762
Acinetobacter seifertii	8.49044	10.9905	2.15613	2.91854
Acinetobacter lwoffii	8.14744	0	4.32136	1.65397
Acinetobacter schindleri	1.6346	1.79592	4.04624	3.51421
Actinomyces gerencseriae	2.99359	1.79592	3.63377	3.7064
Acinetobacter ursingii	6.88764	5.70431	3.07331	2.81871
Actinomyces graevenitzii	1.40798	1.79592	1.91177	3.23082
Actinomyces culturomici	4.03596	2.22931	2.36392	3.15969
Aspergillus glaucus	3.81306	1.79592	2.76346	3.3469
Alternaria alternata	4.26685	4.51465	2.53905	1.20586
Aspergillus fumigatus	2.65654	2.86846	1.8916	2.68194
Aspergillus sydowii	0	2.14992	2.68181	1.66041
Candida parapsilosis	0	0	1.94542	2.9265
Human polyomavirus 4	1.82508	0	3.70645	1.5656
WU Polyomavirus	0	0	2.90416	2.54421
Human betaherpesvirus 5	0	1.79592	1.95034	0.859068
Human gammaherpesvirus 4	0	0	0.36158	0.342812
Human alphaherpesvirus 1	1.5244	0	0	0
